# Supplementary material for: Comparison between Intramuscular and Intranasal Administration of Sedative Drugs Used for Piglet Castration
Source: Animals (Basel). 2024 Aug 12;14(16):2325. doi: 10.3390/ani14162325 (PMC11350754; doi:10.3390/ani14162325)
Supplement: Supplementary file 1 [file animals-14-02325-s001.zip]

Archive with 1 entries (1 files):
- animals-3118168-supplementary.pdf
